# Supplementary material for: Encapsulation of Thymol in Ethyl Cellulose-Based Microspheres and Evaluation of Its Sustained Release for Food Applications
Source: Polymers (Basel). 2024 Dec 2;16(23):3396. doi: 10.3390/polym16233396 (PMC11644189; doi:10.3390/polym16233396)
Supplement: Supplementary file 1 [file polymers-16-03396-s001.zip]

Archive with 1 entries (1 files):
- polymers-3315569-supplementary.pdf
